# Supplementary material for: Computational Analysis of Mutations in the Receptor-Binding Domain of SARS-CoV-2 Spike and Their Effects on Antibody Binding
Source: Viruses. 2022 Jan 30;14(2):295. doi: 10.3390/v14020295 (PMC8874930; doi:10.3390/v14020295)
Supplement: Supplementary file 1 [file viruses-14-00295-s001.zip]

Archive with 1 entries (1 files):
- viruses-1552276-supplementary.pdf
